# Supplementary material for: ADAM9 promotes type I interferon-mediated innate immunity during encephalomyocarditis virus infection
Source: Nat Commun. 2024 May 16;15:4153. doi: 10.1038/s41467-024-48524-6 (PMC11098812; doi:10.1038/s41467-024-48524-6)
Supplement: Supplementary file 3 — Source Data [file 41467_2024_48524_MOESM3_ESM.xlsx]

## Sheet: Figure 1
Figure 1A	Survival
	Hrs elapsed	WT (n=9)	ADAM9 KO (n=6)		Comparison of Survival Curves
	48		1
	60		1		Log-rank (Mantel-Cox) test
	60		1		Chi square	14.06
	60		1		df	1
	60		1		P value	0.0002
	60		1		P value summary	***
	70	1			Are the survival curves sig different?	Yes
	70	1
	70	1			Gehan-Breslow-Wilcoxon test
	70	1			Chi square	13.9
	70	1			df	1
	91	1			P value	0.0002
	91	1			P value summary	***
	91	1			Are the survival curves sig different?	Yes
	91	1
					Median survival
					WT	70
					ADAM9 KO	60
					Ratio (and its reciprocal)	1.167	0.8571
					95% CI of ratio	0.4153 to 3.278	0.3051 to 2.408
					Hazard Ratio (Mantel-Haenszel)	A/B	B/A
					Ratio (and its reciprocal)	0.02507	39.89
					95% CI of ratio	0.003650 to 0.1721	5.809 to 274.0
					Hazard Ratio (logrank)	A/B	B/A
					Ratio (and its reciprocal)	0.2559	3.908
					95% CI of ratio	0.06096 to 1.074	0.9313 to 16.40
Figure 1B	EMCV titers in Serum
	WT 6 hpi	KO 6 hpi	WT 24 hpi	KO 24 hpi	WT 48 hpi	KO 48 hpi		Table Analyzed	EMCV: Serum		Table Analyzed	EMCV: Serum		Table Analyzed	EMCV: Serum
Mouse number	n=6	n=6	n=7	n=7	n=6	n=8
1	2500	450	2040	613	525	75000		Column B	KO 6 hpi		Column D	KO 24 hpi		Column F	KO 48 hpi
2	8130	975	1140	675	50	100000		vs.	vs.		vs.	vs.		vs.	vs.
3	3000	1300	9250	675	3600	230000		Column A	WT 6 hpi		Column C	WT 24 hpi		Column E	WT 48 hpi
4	5000	450	1540	1140	200	66300
5	1850	750	525	9000	0	91300		Unpaired t test			Unpaired t test			Unpaired t test
6	6750	1700	2850	6030	0	42500		P value	0.0064		P value	0.8235		P value	0.0027
7			5630	2100		70000		P value summary	**		P value summary	ns		P value summary	**
8						60000		Significantly different (P < 0.05)?	Yes		Significantly different (P < 0.05)?	No		Significantly different (P < 0.05)?	Yes
	Values listed are the average of 2 technical replicates for each sample/mouse.							One- or two-tailed P value?	Two-tailed		One- or two-tailed P value?	Two-tailed		One- or two-tailed P value?	Two-tailed
								t, df	t=3.434, df=10		t, df	t=0.2280, df=12		t, df	t=3.772, df=12
	KO vs WT 6hpi		KO vs WT 24hpi		KO vs WT 48hpi
	**		ns		**			How big is the difference?			How big is the difference?			How big is the difference?
	P = 0.0064		P = 0.8235		P = 0.0027			Mean of column A	4538		Mean of column C	3282		Mean of column E	729.5
								Mean of column B	937.5		Mean of column D	2890		Mean of column F	91888
								Difference between means (B - A) ± SEM	-3601 ± 1048		Difference between means (D - C) ± SEM	-391.7 ± 1718		Difference between means (F - E) ± SEM	91158 ± 24165
								95% confidence interval	-5937 to -1265		95% confidence interval	-4135 to 3351		95% confidence interval	38506 to 143810
								R squared (eta squared)	0.5412		R squared (eta squared)	0.004314		R squared (eta squared)	0.5425
								F test to compare variances			F test to compare variances			F test to compare variances
								F, DFn, Dfd	25.93, 5, 5		F, DFn, Dfd	1.134, 6, 6		F, DFn, Dfd	1701, 7, 5
								P value	0.0028		P value	0.8824		P value	<0.0001
								P value summary	**		P value summary	ns		P value summary	****
								Significantly different (P < 0.05)?	Yes		Significantly different (P < 0.05)?	No		Significantly different (P < 0.05)?	Yes
								Data analyzed			Data analyzed			Data analyzed
								Sample size, column A	6		Sample size, column C	7		Sample size, column E	6
								Sample size, column B	6		Sample size, column D	7		Sample size, column F	8
Figure 1C	EMCV titers in Heart
	WT 6 hpi	KO 6 hpi	WT 24 hpi	KO 24 hpi	WT 48 hpi	KO 48 hpi		Table Analyzed	EMCV: Heart		Table Analyzed	EMCV: Heart		Table Analyzed	EMCV: Heart
Mouse number	n=6	n=6	n=7	n=7	n=6	n=8
1	2300	136	385	55600	25000	14300000		Column B	KO 6 hpi		Column D	KO 24 hpi		Column F	KO 48 hpi
2	1140	125	62.5	200000	1420	44000000		vs.	vs.		vs.	vs.		vs.	vs.
3	300	0	722	7500	6100	25000000		Column A	WT 6 hpi		Column C	WT 24 hpi		Column E	WT 48 hpi
4	560	375	630	33300	786	11500000
5	125	125	750	357000	2360	8750000		Unpaired t test			Unpaired t test			Unpaired t test
6	500	125	0	775000	625	40000000		P value	0.0695		P value	0.0318		P value	0.0046
7			2130	310000		62500000		P value summary	ns		P value summary	*		P value summary	**
8						15000000		Significantly different (P < 0.05)?	No		Significantly different (P < 0.05)?	Yes		Significantly different (P < 0.05)?	Yes
	Values listed are the average of 2 technical replicates for each sample/mouse.							One- or two-tailed P value?	Two-tailed		One- or two-tailed P value?	Two-tailed		One- or two-tailed P value?	Two-tailed
								t, df	t=2.032, df=10		t, df	t=2.429, df=12		t, df	t=3.477, df=12
	KO vs WT 6hpi		KO vs WT 24hpi		KO vs WT 48hpi
	ns		*		**			How big is the difference?			How big is the difference?			How big is the difference?
	P = 0.0696		P = 0.0318		P = 0.0046			Mean of column A	820.8		Mean of column C	668.5		Mean of column E	6049
								Mean of column B	147.7		Mean of column D	248343		Mean of column F	27631250
								Difference between means (B - A) ± SEM	-673.2 ± 331.2		Difference between means (D - C) ± SEM	247674 ± 101970		Difference between means (F - E) ± SEM	27625202 ± 7945923
								95% confidence interval	-1411 to 64.86		95% confidence interval	25500 to 469849		95% confidence interval	10312522 to 44937881
								R squared (eta squared)	0.2923		R squared (eta squared)	0.3296		R squared (eta squared)	0.5018
								F test to compare variances			F test to compare variances			F test to compare variances
								F, DFn, Dfd	42.79, 5, 5		F, DFn, Dfd	143586, 6, 6		F, DFn, Dfd	4111415, 7, 5
								P value	0.0008		P value	<0.0001		P value	<0.0001
								P value summary	***		P value summary	****		P value summary	****
								Significantly different (P < 0.05)?	Yes		Significantly different (P < 0.05)?	Yes		Significantly different (P < 0.05)?	Yes
								Data analyzed			Data analyzed			Data analyzed
								Sample size, column A	6		Sample size, column C	7		Sample size, column E	6
								Sample size, column B	6		Sample size, column D	7		Sample size, column F	8

## Sheet: Figure 2
Figure 2B	RNAscope Heart EMCV Viral RNA
	mCherry+ foci	DAPI+ nuclei	Total mCherry+ foci	Total DAPI+ nuclei	mCherry/DAPI	Mean (%)	Stdev
WT+EMCV	11	45433	864	156532	0.0242115	0.395998	0.525785
WT+EMCV	853	111099			0.767784
ADAM9 KO +EMCV	5747	65852	13759	118895	8.72715	11.9159	4.50963
ADAM9 KO +EMCV	8012	53043			15.1047

## Sheet: Figure 3
Figure 3B	% Myofiber Free Space
	WT Uninf	KO Uninf	WT Inf	KO Inf
Mouse number	n=5	n=6	n=6	n=4					Table Analyzed	Data 1		Table Analyzed	Data 1		Table Analyzed	Data 1		Table Analyzed	Data 1
1	22.3	27.8	33.4	42
2	26	17.6	33.4	39					Column B	KO Uninf		Column D	KO Inf		Column C	WT Inf		Column D	KO Inf
3	29	35.2	33.2	38					vs.	vs.		vs.	vs.		vs.	vs.		vs.	vs.
4	9.3	35.3	19.53	48					Column A	WT Uninf		Column C	WT Inf		Column A	WT Uninf		Column B	KO Uninf
5	9.4	25.1	22.6
6		37.6	31						Unpaired t test			Unpaired t test			Unpaired t test			Unpaired t test
									P value	0.0686		P value	0.0074		P value	0.069		P value	0.0238
	KO inf vs WT inf: p = 0.0074								P value summary	ns		P value summary	**		P value summary	ns		P value summary	*
	WT inf vs WT uninf: p = 0.0690								Significantly different (P < 0.05)?	No		Significantly different (P < 0.05)?	Yes		Significantly different (P < 0.05)?	No		Significantly different (P < 0.05)?	Yes
	KO uninf vs WT uninf: p = 0.0686								One- or two-tailed P value?	Two-tailed		One- or two-tailed P value?	Two-tailed		One- or two-tailed P value?	Two-tailed		One- or two-tailed P value?	Two-tailed
	KO inf vs KO uninf: p = 0.0238								t, df	t=2.068, df=9		t, df	t=3.562, df=8		t, df	t=2.065, df=9		t, df	t=2.783, df=8
									How big is the difference?			How big is the difference?			How big is the difference?			How big is the difference?
									Mean of column A	19.2		Mean of column C	28.86		Mean of column A	19.2		Mean of column B	29.77
									Mean of column B	29.77		Mean of column D	41.75		Mean of column C	28.86		Mean of column D	41.75
									Difference between means (B - A) ± SEM	10.57 ± 5.111		Difference between means (D - C) ± SEM	12.90 ± 3.620		Difference between means (C - A) ± SEM	9.655 ± 4.677		Difference between means (D - B) ± SEM	11.98 ± 4.306
									95% confidence interval	-0.9946 to 22.13		95% confidence interval	4.547 to 21.24		95% confidence interval	-0.9241 to 20.23		95% confidence interval	2.055 to 21.91
									R squared (eta squared)	0.322		R squared (eta squared)	0.6133		R squared (eta squared)	0.3214		R squared (eta squared)	0.4919
									F test to compare variances			F test to compare variances			F test to compare variances			F test to compare variances
									F, DFn, Dfd	1.465, 4, 5		F, DFn, Dfd	1.885, 5, 3		F, DFn, Dfd	2.265, 4, 5		F, DFn, Dfd	2.915, 5, 3
									P value	0.6757		P value	0.6383		P value	0.3937		P value	0.4076
									P value summary	ns		P value summary	ns		P value summary	ns		P value summary	ns
									Significantly different (P < 0.05)?	No		Significantly different (P < 0.05)?	No		Significantly different (P < 0.05)?	No		Significantly different (P < 0.05)?	No
									Data analyzed			Data analyzed			Data analyzed			Data analyzed
									Sample size, column A	5		Sample size, column C	6		Sample size, column A	5		Sample size, column B	6
									Sample size, column B	6		Sample size, column D	4		Sample size, column C	6		Sample size, column D	4
Figure 3C	Troponin level in serum
	WT mock			ADAM9 KO mock			WT EMCV 6h			ADAM9 KO EMCV 6h			WT EMCV 24h			ADAM9 KO EMCV 24h			WT EMCV 48h			ADAM9 KO EMCV 48h				Table Analyzed	Data 1
Mouse number	n=2			n=2			n=6			n=6			n=7			n=7			n=7			n=6
	Mean	SD	n (replicates)	Mean	SD	n (replicates)	Mean	SD	n (replicates)	Mean	SD	n (replicates)	Mean	SD	n (replicates)	Mean	SD	n (replicates)	Mean	SD	n (replicates)	Mean	SD	n (replicates)		Column D	KO 48 hpi
1	8618.64	863.655	2	10161.4	824.08	2	6083	20	2	13472	330	2	5642	60	2	29884	1850	2	8747.95	72.41	2	78496.6	1032	2		vs.	vs.
2	3984.23	34.635	2	12564.1	17.37	2	6180	270	2	8334	220	2	20039	360	2	14576	450	2	4426.98	203.71	2	102674	3132.25	2		Column C	WT 48 hpi
3							30348	380	2	2595	30	2	5820	300	2	32426	300	2	7165.61	372.96	2	98774.5	4723.85	2
4							5058	80	2	7457	10	2	12136	600	2	31303	2160	2	5879.09	97.35	2	221802	2864.7	2		Unpaired t test
5							6671	200	2	1138	90	2	41190	760	2	18069	30	2	55454.1	257.445	2	148823	16110.9	2		P value	0.0002
6							20957	370	2	5887	330	2	15241	160	2	62267	40	2	33136.8	568.745	2	118640	20905.7	2		P value summary	***
7													22487	300	2	39566	3450	2	5553.34	451.64	2					Significantly different (P < 0.05)?	Yes
																										One- or two-tailed P value?	Two-tailed
																										t, df	t=5.345, df=11
																										How big is the difference?
																										Mean of column C	17195
																										Mean of column D	119759
																										Difference between means (D - C) ± SEM	102564 ± 19187
																										95% confidence interval	60333 to 144795
																										R squared (eta squared)	0.722
																										F test to compare variances
																										F, DFn, Dfd	5.578, 5, 6
																										P value	0.0589
																										P value summary	ns
																										Significantly different (P < 0.05)?	No
																										Data analyzed
																										Sample size, column C	7
																										Sample size, column D	6

## Sheet: Figure 4
Figure 4A	EMCV: Serum
	WT mock	ko mock	WT 6 hpi	KO 6 hpi	WT 24 hpi	KO 24 hpi		Table Analyzed	EMCV Serum 6hpi		Table Analyzed	EMCV Serum 24hpi
Mouse number	n=2	n=2	n=5	n=7	n=6	n=7
1	0	0	3847.98	0	39.145	0		Column B	ADAM9 KO		Column B	ADAM9 KO
2	0	0	3658.25	0	323.351	0		vs.	vs.		vs.	vs.
3			3285.03	0	182.41	0		Column A	WT		Column A	WT
4			3889.44	0	170.049	7.067
5			596.085	0	117.414	0		Unpaired t test			Unpaired t test
6				0	126.358	19.815		P value	0.0001		P value	0.0011
7				0		0		P value summary	***		P value summary	**
	Values listed are the average of 2 technical replicates for each sample.							Significantly different (P < 0.05)?	Yes		Significantly different (P < 0.05)?	Yes
								One- or two-tailed P value?	Two-tailed		One- or two-tailed P value?	Two-tailed
								t, df	t=5.911, df=10		t, df	t=4.356, df=11
								How big is the difference?			How big is the difference?
								Mean of column A	3055		Mean of column A	159.8
								Mean of column B	1		Mean of column B	4.555
								Difference between means (B - A) ± SEM	-3054 ± 516.7		Difference between means (B - A) ± SEM	-155.2 ± 35.64
								95% confidence interval	-4206 to -1903		95% confidence interval	-233.7 to -76.79
								R squared (eta squared)	0.7775		R squared (eta squared)	0.633
								F test to compare variances			F test to compare variances
								F, DFn, Dfd	Infinity, 4, 6		F, DFn, Dfd	177.9, 5, 6
								P value	<0.0001		P value	<0.0001
								P value summary	****		P value summary	****
								Significantly different (P < 0.05)?	Yes		Significantly different (P < 0.05)?	Yes
								Data analyzed			Data analyzed
								Sample size, column A	5		Sample size, column A	6
								Sample size, column B	7		Sample size, column B	7
Figure 4B	EMCV: Heart							Table Analyzed	EMCV Heart 6hpi		Table Analyzed	EMCV Heart 24hpi
	WT mock	ko mock	WT 6 hpi	KO 6 hpi	WT 24 hpi	KO 24 hpi
Mouse number	n=2	n=2	n=7	n=7	n=7	n=7		Column B	ADAM9 KO		Column B	ADAM9 KO
1	13.339	5.243	74.742	5.065	6.472	0		vs.	vs.		vs.	vs.
2	0.645	2.535	40.183	6.083	11.29	0		Column A	WT		Column A	WT
3			4.486	18.343	24.749	1.125
4			55.637	5.935	21.458	29.188		Unpaired t test			Unpaired t test
5			83.206	0	38.491	15.094		P value	0.039		P value	0.1814
6			0.244	0	21.859	16.011		P value summary	*		P value summary	ns
7			0	0	4.5	6.66		Significantly different (P < 0.05)?	Yes		Significantly different (P < 0.05)?	No
	Values listed are the average of 2 technical replicates for each sample.							One- or two-tailed P value?	Two-tailed		One- or two-tailed P value?	Two-tailed
								t, df	t=2.316, df=12		t, df	t=1.419, df=12
								How big is the difference?			How big is the difference?
								Mean of column A	36.93		Mean of column A	18.4
								Mean of column B	5.061		Mean of column B	9.725
								Difference between means (B - A) ± SEM	-31.87 ± 13.76		Difference between means (B - A) ± SEM	-8.677 ± 6.116
								95% confidence interval	-61.84 to -1.893		95% confidence interval	-22.00 to 4.648
								R squared (eta squared)	0.309		R squared (eta squared)	0.1437
								F test to compare variances			F test to compare variances
								F, DFn, Dfd	30.17, 6, 6		F, DFn, Dfd	1.183, 6, 6
								P value	0.0006		P value	0.8436
								P value summary	***		P value summary	ns
								Significantly different (P < 0.05)?	Yes		Significantly different (P < 0.05)?	No
								Data analyzed			Data analyzed
								Sample size, column A	7		Sample size, column A	7
								Sample size, column B	7		Sample size, column B	7
Figure 4C	CVB3: Serum							Table Analyzed	CVB3 Serum 24hpi
	WT mock	ko mock	WT 6 hpi	KO 6 hpi	WT 24 hpi	KO 24 hpi
Mouse number	n=2	n=2	n=7	n=7	n=7	n=7		Column B	ADAM9 KO
1	0	0	0	0	218.552	0		vs.	vs.
2	0	0	0	0	520.678	1.43		Column A	WT
3			0	0	191.942	67.42
4			0	0	276.714	0		Unpaired t test
5			0	0	776.262	242.114		P value	0.0241
6			0	0	324.828	325.574		P value summary	*
7			0	0	130.368	0		Significantly different (P < 0.05)?	Yes
	Values listed are the average of 2 technical replicates for each sample.							One- or two-tailed P value?	Two-tailed
								t, df	t=2.580, df=12
								How big is the difference?
								Mean of column A	348.5
								Mean of column B	90.93
								Difference between means (B - A) ± SEM	-257.5 ± 99.83
								95% confidence interval	-475.1 to -40.03
								R squared (eta squared)	0.3567
								F test to compare variances
								F, DFn, Dfd	2.762, 6, 6
								P value	0.2419
								P value summary	ns
								Significantly different (P < 0.05)?	No
								Data analyzed
								Sample size, column A	7
								Sample size, column B	7
Figure 4D	CVB3: Heart							Table Analyzed	CVB3 Heart 6hpi		Table Analyzed	CVB3 Heart 24hpi
	WT mock	ko mock	WT 6 hpi	KO 6 hpi	WT 24 hpi	KO 24 hpi
Mouse number	n=2	n=2	n=7	n=7	n=7	n=7		Column B	ADAM9 KO		Column B	ADAM9 KO
1	13.339	5.243	4.862	21.802	5.408	0		vs.	vs.		vs.	vs.
2	0.645	2.535	13.299	6.188	24.093	0		Column A	WT		Column A	WT
3			9.929	9.747	29.362	9.01
4			7.141	0	26.526	17.694		Unpaired t test			Unpaired t test
5			6.379	0	11.487	23.48		P value	0.7002		P value	0.3405
6			0.607	0	4.959	11.362		P value summary	ns		P value summary	ns
7			5.07	0	0	0.538		Significantly different (P < 0.05)?	No		Significantly different (P < 0.05)?	No
	Values listed are the average of 2 technical replicates for each sample.							One- or two-tailed P value?	Two-tailed		One- or two-tailed P value?	Two-tailed
								t, df	t=0.3944, df=12		t, df	t=0.9925, df=12
								How big is the difference?			How big is the difference?
								Mean of column A	6.755		Mean of column A	14.55
								Mean of column B	5.391		Mean of column B	8.869
								Difference between means (B - A) ± SEM	-1.364 ± 3.459		Difference between means (B - A) ± SEM	-5.679 ± 5.721
								95% confidence interval	-8.901 to 6.173		95% confidence interval	-18.14 to 6.787
								R squared (eta squared)	0.0128		R squared (eta squared)	0.07587
								F test to compare variances			F test to compare variances
								F, DFn, Dfd	4.160, 6, 6		F, DFn, Dfd	1.622, 6, 6
								P value	0.1066		P value	0.5715
								P value summary	ns		P value summary	ns
								Significantly different (P < 0.05)?	No		Significantly different (P < 0.05)?	No
								Data analyzed			Data analyzed
								Sample size, column A	7		Sample size, column A	7
								Sample size, column B	7		Sample size, column B	7

## Sheet: Figure 5
Figure 5A	MIP-1a							***P = 0.0002
	WT Uninfected (n=2)			KO Uninfected (n=3)			WT 6 hpi (n=4)			KO 6 hpi (n=5)			WT 24 hpi (n=4)			KO 24 hpi (n=7)			WT 48 hpi (n=5)			KO 48 hpi (n=8)				Table Analyzed	Figure 5A - MIP-1a						Compare column means (main column effect)
Mouse number	Mean	SD	n (replicate)	Mean	SD	n (replicate)	Mean	SD	n (replicate)	Mean	SD	n (replicate)	Mean	SD	n (replicate)	Mean	SD	n (replicate)	Mean	SD	n (replicate)	Mean	SD	n (replicate)
1	4.09	2.12	2	4.12	3.18	2	12.34	73.11	2	3.6	1.77	2	7.56	0.35	2	4.99	2.47	2	7.95	1.41	2	13.83	1.41	2		Two-way ANOVA	Ordinary						Number of families	1
2	3.37	3.54	2	2.36	2.12	2	16.23	5.66	2	2.54	1.77	2	17.67	2.47	2	4.86	0	2	4.68	4.6	2	5.19	1.06	2		Alpha	0.05						Number of comparisons per family	28
3				2	2.83	2	41.64	11.67	2	2.76	3.54	2	19.2	5.3	2	4.83	3.18	2	7.74	12.02	2	3.35	1.77	2									Alpha	0.05
4							48.48	0	2	2.81	1.41	2	19.07	0.71	2	2.81	2.83	2	5.37	0	2	3.58	0.71	2		Source of Variation	% of total variation	P value	P value summary	Significant?
5										3.22	2.83	2				5.83	0.71	2	8.62	3.54	2	4.73	2.47	2		Row Factor	2.179	0.944	ns	No			Tukey's multiple comparisons test	Mean Diff.	95.00% CI of diff.	Below threshold?	Summary	Adjusted P Value		Test details	Mean 1	Mean 2	Mean Diff.	SE of diff.	N1	N2	q	DF
6																3.6	0.35	2				3.32	5.66	2		Column Factor	34.06	0.0002	***	Yes
7																4.45	0	2				3.17	3.54	2									WT Uninfected vs. KO Uninfected	2.216	-21.26 to 25.70	No	ns	>0.9999		WT Uninfected vs. KO Uninfected	5.769	3.553	2.216	7.481	4	6	0.4188	61
8																						7.02	2.83	2		ANOVA table	SS (Type III)	DF	MS	F (DFn, DFd)	P value		WT Uninfected vs. WT 6 hpi	-23.72	-46.23 to -1.213	Yes	*	0.0319		WT Uninfected vs. WT 6 hpi	5.769	29.49	-23.72	7.172	4	8	4.678	61
																										Row Factor	288.9	7	41.27	F (7, 61) = 0.3160	P=0.9440		WT Uninfected vs. KO 6 hpi	3.074	-18.89 to 25.04	No	ns	0.9998		WT Uninfected vs. KO 6 hpi	5.769	2.695	3.074	6.999	4	10	0.621	61
																										Column Factor	4517	7	645.2	F (7, 61) = 4.941	P=0.0002		WT Uninfected vs. WT 24 hpi	-9.924	-32.43 to 12.58	No	ns	0.8611		WT Uninfected vs. WT 24 hpi	5.769	15.69	-9.924	7.172	4	8	1.957	61
																										Residual	7966	61	130.6				WT Uninfected vs. KO 24 hpi	1.074	-20.47 to 22.62	No	ns	>0.9999		WT Uninfected vs. KO 24 hpi	5.769	4.695	1.074	6.864	4	14	0.2212	61
																																	WT Uninfected vs. WT 48 hpi	-0.8124	-22.78 to 21.15	No	ns	>0.9999		WT Uninfected vs. WT 48 hpi	5.769	6.581	-0.8124	6.999	4	10	0.1642	61
																										Data summary							WT Uninfected vs. KO 48 hpi	0.2453	-21.30 to 21.79	No	ns	>0.9999		WT Uninfected vs. KO 48 hpi	5.769	5.524	0.2453	6.864	4	16	0.05054	61
																										Number of columns (Column Factor)	8						KO Uninfected vs. WT 6 hpi	-25.94	-45.54 to -6.338	Yes	**	0.0025		KO Uninfected vs. WT 6 hpi	3.553	29.49	-25.94	6.245	6	8	5.874	61
																										Number of rows (Row Factor)	8						KO Uninfected vs. KO 6 hpi	0.8579	-18.12 to 19.83	No	ns	>0.9999		KO Uninfected vs. KO 6 hpi	3.553	2.695	0.8579	6.046	6	10	0.2007	61
																										Number of values	76						KO Uninfected vs. WT 24 hpi	-12.14	-31.74 to 7.459	No	ns	0.5271		KO Uninfected vs. WT 24 hpi	3.553	15.69	-12.14	6.245	6	8	2.749	61
																																	KO Uninfected vs. KO 24 hpi	-1.142	-19.63 to 17.34	No	ns	>0.9999		KO Uninfected vs. KO 24 hpi	3.553	4.695	-1.142	5.889	6	14	0.2742	61
																																	KO Uninfected vs. WT 48 hpi	-3.028	-22.00 to 15.95	No	ns	0.9996		KO Uninfected vs. WT 48 hpi	3.553	6.581	-3.028	6.046	6	10	0.7084	61
																																	KO Uninfected vs. KO 48 hpi	-1.97	-20.45 to 16.51	No	ns	>0.9999		KO Uninfected vs. KO 48 hpi	3.553	5.524	-1.97	5.889	6	16	0.4732	61
																																	WT 6 hpi vs. KO 6 hpi	26.8	9.548 to 44.04	Yes	***	0.0002		WT 6 hpi vs. KO 6 hpi	29.49	2.695	26.8	5.495	8	10	6.896	61
																																	WT 6 hpi vs. WT 24 hpi	13.8	-4.135 to 31.73	No	ns	0.253		WT 6 hpi vs. WT 24 hpi	29.49	15.69	13.8	5.714	8	8	3.415	61
																																	WT 6 hpi vs. KO 24 hpi	24.8	8.090 to 41.50	Yes	***	0.0004		WT 6 hpi vs. KO 24 hpi	29.49	4.695	24.8	5.323	8	14	6.588	61
																																	WT 6 hpi vs. WT 48 hpi	22.91	5.662 to 40.16	Yes	**	0.0024		WT 6 hpi vs. WT 48 hpi	29.49	6.581	22.91	5.495	8	10	5.896	61
																																	WT 6 hpi vs. KO 48 hpi	23.97	7.261 to 40.67	Yes	***	0.0008		WT 6 hpi vs. KO 48 hpi	29.49	5.524	23.97	5.323	8	16	6.368	61
																																	KO 6 hpi vs. WT 24 hpi	-13	-30.25 to 4.250	No	ns	0.2769		KO 6 hpi vs. WT 24 hpi	2.695	15.69	-13	5.495	10	8	3.345	61
																																	KO 6 hpi vs. KO 24 hpi	-2	-17.46 to 13.46	No	ns	>0.9999		KO 6 hpi vs. KO 24 hpi	2.695	4.695	-2	4.925	10	14	0.5742	61
																																	KO 6 hpi vs. WT 48 hpi	-3.886	-19.93 to 12.15	No	ns	0.9945		KO 6 hpi vs. WT 48 hpi	2.695	6.581	-3.886	5.111	10	10	1.075	61
																																	KO 6 hpi vs. KO 48 hpi	-2.828	-18.28 to 12.63	No	ns	0.9991		KO 6 hpi vs. KO 48 hpi	2.695	5.524	-2.828	4.925	10	16	0.8122	61
																																	WT 24 hpi vs. KO 24 hpi	11	-5.708 to 27.70	No	ns	0.4478		WT 24 hpi vs. KO 24 hpi	15.69	4.695	11	5.323	8	14	2.922	61
																																	WT 24 hpi vs. WT 48 hpi	9.112	-8.136 to 26.36	No	ns	0.7134		WT 24 hpi vs. WT 48 hpi	15.69	6.581	9.112	5.495	8	10	2.345	61
																																	WT 24 hpi vs. KO 48 hpi	10.17	-6.537 to 26.88	No	ns	0.5493		WT 24 hpi vs. KO 48 hpi	15.69	5.524	10.17	5.323	8	16	2.702	61
																																	KO 24 hpi vs. WT 48 hpi	-1.886	-17.34 to 13.57	No	ns	>0.9999		KO 24 hpi vs. WT 48 hpi	4.695	6.581	-1.886	4.925	14	10	0.5417	61
																																	KO 24 hpi vs. KO 48 hpi	-0.8286	-14.38 to 12.73	No	ns	>0.9999		KO 24 hpi vs. KO 48 hpi	4.695	5.524	-0.8286	4.319	14	16	0.2713	61
																																	WT 48 hpi vs. KO 48 hpi	1.058	-14.40 to 16.51	No	ns	>0.9999		WT 48 hpi vs. KO 48 hpi	6.581	5.524	1.058	4.925	10	16	0.3037	61
Figure 5B	MIP-1b							****P < 0.0001						*P = 0.0418
	WT Uninfected (n=2)			KO Uninfected (n=3)			WT 6 hpi (n=4)			KO 6 hpi (n=5)			WT 24 hpi (n=4)			KO 24 hpi (n=7)			WT 48 hpi (n=5)			KO 48 hpi (n=8)				Table Analyzed	Figure 5B - MIP-1b						Compare column means (main column effect)
Mouse number	Mean	SD	n (replicate)	Mean	SD	n (replicate)	Mean	SD	n (replicate)	Mean	SD	n (replicate)	Mean	SD	n (replicate)	Mean	SD	n (replicate)	Mean	SD	n (replicate)	Mean	SD	n (replicate)
1	115.52	1.41	2	41.36	5.66	2	335.44	155	2	42.21	0.71	2	148.3	7.42	2	88.06	5.3	2	118.57	0.71	2	135.96	1.41	2		Two-way ANOVA	Ordinary						Number of families	1
2	36.23	2.83	2	38.8	4.95	2	519.36	2.12	2	46.43	4.24	2	260.66	2.83	2	67.39	0.35	2	76.21	0.35	2	98.6	3.54	2		Alpha	0.05						Number of comparisons per family	28
3				56.39	1.41	2	950.98	13.08	2	42.21	0.71	2	171.58	2.83	2	53.09	4.24	2	105.94	4.6	2	48.1	5.66	2									Alpha	0.05
4							444.98	0	2	58.04	9.9	2	266.65	3.89	2	52.27	0.71	2	80.97	5.3	2	75.01	1.41	2		Source of Variation	% of total variation	P value	P value summary	Significant?
5										33.2	1.06	2				111.32	3.18	2	117.81	1.41	2	62.93	2.83	2		Row Factor	1.956	0.5627	ns	No			Tukey's multiple comparisons test	Mean Diff.	95.00% CI of diff.	Below threshold?	Summary	Adjusted P Value		Test details	Mean 1	Mean 2	Mean Diff.	SE of diff.	N1	N2	q	DF
6																66.17	4.24	2				27.05	2.47	2		Column Factor	72.08	<0.0001	****	Yes
7																72.21	3.89	2				28.38	0.71	2									WT Uninfected vs. KO Uninfected	50.34	-130.5 to 231.1	No	ns	0.9873		WT Uninfected vs. KO Uninfected	81.63	31.29	50.34	57.61	4	6	1.236	61
8																						55.16	1.06	2		ANOVA table	SS (Type III)	DF	MS	F (DFn, DFd)	P value		WT Uninfected vs. WT 6 hpi	-472	-645.4 to -298.7	Yes	****	<0.0001		WT Uninfected vs. WT 6 hpi	81.63	553.7	-472	55.23	4	8	12.09	61
																										Row Factor	45257	7	6465	F (7, 61) = 0.8349	P=0.5627		WT Uninfected vs. KO 6 hpi	47.63	-121.5 to 216.8	No	ns	0.9865		WT Uninfected vs. KO 6 hpi	81.63	34.01	47.63	53.9	4	10	1.25	61
																										Column Factor	1667775	7	238254	F (7, 61) = 30.77	P<0.0001		WT Uninfected vs. WT 24 hpi	-121.2	-294.5 to 52.17	No	ns	0.3699		WT Uninfected vs. WT 24 hpi	81.63	202.8	-121.2	55.23	4	8	3.102	61
																										Residual	472386	61	7744				WT Uninfected vs. KO 24 hpi	10.31	-155.6 to 176.2	No	ns	>0.9999		WT Uninfected vs. KO 24 hpi	81.63	71.32	10.31	52.86	4	14	0.2758	61
																																	WT Uninfected vs. WT 48 hpi	-7.857	-177.0 to 161.3	No	ns	>0.9999		WT Uninfected vs. WT 48 hpi	81.63	89.49	-7.857	53.9	4	10	0.2062	61
																										Data summary							WT Uninfected vs. KO 48 hpi	15.23	-150.7 to 181.1	No	ns	>0.9999		WT Uninfected vs. KO 48 hpi	81.63	66.4	15.23	52.86	4	16	0.4076	61
																										Number of columns (Column Factor)	8						KO Uninfected vs. WT 6 hpi	-522.4	-673.3 to -371.5	Yes	****	<0.0001		KO Uninfected vs. WT 6 hpi	31.29	553.7	-522.4	48.09	6	8	15.36	61
																										Number of rows (Row Factor)	8						KO Uninfected vs. KO 6 hpi	-2.715	-148.8 to 143.4	No	ns	>0.9999		KO Uninfected vs. KO 6 hpi	31.29	34.01	-2.715	46.55	6	10	0.08246	61
																										Number of values	76						KO Uninfected vs. WT 24 hpi	-171.5	-322.4 to -20.57	Yes	*	0.0154		KO Uninfected vs. WT 24 hpi	31.29	202.8	-171.5	48.09	6	8	5.043	61
																																	KO Uninfected vs. KO 24 hpi	-40.03	-182.4 to 102.3	No	ns	0.9866		KO Uninfected vs. KO 24 hpi	31.29	71.32	-40.03	45.35	6	14	1.248	61
																																	KO Uninfected vs. WT 48 hpi	-58.2	-204.3 to 87.91	No	ns	0.9131		KO Uninfected vs. WT 48 hpi	31.29	89.49	-58.2	46.55	6	10	1.768	61
																																	KO Uninfected vs. KO 48 hpi	-35.11	-177.4 to 107.2	No	ns	0.9939		KO Uninfected vs. KO 48 hpi	31.29	66.4	-35.11	45.35	6	16	1.095	61
																																	WT 6 hpi vs. KO 6 hpi	519.7	386.9 to 652.5	Yes	****	<0.0001		WT 6 hpi vs. KO 6 hpi	553.7	34.01	519.7	42.32	8	10	17.37	61
																																	WT 6 hpi vs. WT 24 hpi	350.9	212.8 to 489.0	Yes	****	<0.0001		WT 6 hpi vs. WT 24 hpi	553.7	202.8	350.9	44	8	8	11.28	61
																																	WT 6 hpi vs. KO 24 hpi	482.4	353.7 to 611.0	Yes	****	<0.0001		WT 6 hpi vs. KO 24 hpi	553.7	71.32	482.4	40.99	8	14	16.64	61
																																	WT 6 hpi vs. WT 48 hpi	464.2	331.4 to 597.0	Yes	****	<0.0001		WT 6 hpi vs. WT 48 hpi	553.7	89.49	464.2	42.32	8	10	15.51	61
																																	WT 6 hpi vs. KO 48 hpi	487.3	358.6 to 615.9	Yes	****	<0.0001		WT 6 hpi vs. KO 48 hpi	553.7	66.4	487.3	40.99	8	16	16.81	61
																																	KO 6 hpi vs. WT 24 hpi	-168.8	-301.6 to -35.96	Yes	**	0.0042		KO 6 hpi vs. WT 24 hpi	34.01	202.8	-168.8	42.32	10	8	5.64	61
																																	KO 6 hpi vs. KO 24 hpi	-37.32	-156.3 to 81.70	No	ns	0.9751		KO 6 hpi vs. KO 24 hpi	34.01	71.32	-37.32	37.92	10	14	1.392	61
																																	KO 6 hpi vs. WT 48 hpi	-55.48	-179.0 to 68.03	No	ns	0.8493		KO 6 hpi vs. WT 48 hpi	34.01	89.49	-55.48	39.35	10	10	1.994	61
																																	KO 6 hpi vs. KO 48 hpi	-32.39	-151.4 to 86.63	No	ns	0.9889		KO 6 hpi vs. KO 48 hpi	34.01	66.4	-32.39	37.92	10	16	1.208	61
																																	WT 24 hpi vs. KO 24 hpi	131.5	2.815 to 260.1	Yes	*	0.0418		WT 24 hpi vs. KO 24 hpi	202.8	71.32	131.5	40.99	8	14	4.536	61
																																	WT 24 hpi vs. WT 48 hpi	113.3	-19.52 to 246.1	No	ns	0.1496		WT 24 hpi vs. WT 48 hpi	202.8	89.49	113.3	42.32	8	10	3.786	61
																																	WT 24 hpi vs. KO 48 hpi	136.4	7.740 to 265.0	Yes	*	0.0302		WT 24 hpi vs. KO 48 hpi	202.8	66.4	136.4	40.99	8	16	4.706	61
																																	KO 24 hpi vs. WT 48 hpi	-18.16	-137.2 to 100.9	No	ns	0.9997		KO 24 hpi vs. WT 48 hpi	71.32	89.49	-18.16	37.92	14	10	0.6774	61
																																	KO 24 hpi vs. KO 48 hpi	4.926	-99.46 to 109.3	No	ns	>0.9999		KO 24 hpi vs. KO 48 hpi	71.32	66.4	4.926	33.26	14	16	0.2094	61
																																	WT 48 hpi vs. KO 48 hpi	23.09	-95.93 to 142.1	No	ns	0.9986		WT 48 hpi vs. KO 48 hpi	89.49	66.4	23.09	37.92	10	16	0.8611	61
Figure 5C	IL-6													****P < 0.0001
	WT Uninfected (n=2)			KO Uninfected (n=3)			WT 6 hpi (n=3)			KO 6 hpi (n=5)			WT 24 hpi (n=4)			KO 24 hpi (n=7)			WT 48 hpi (n=5)			KO 48 hpi (n=8)				Table Analyzed	Figure 5C - IL-6						Compare column means (main column effect)
Mouse number	Mean	SD	n (replicate)	Mean	SD	n (replicate)	Mean	SD	n (replicate)	Mean	SD	n (replicate)	Mean	SD	n (replicate)	Mean	SD	n (replicate)	Mean	SD	n (replicate)	Mean	SD	n (replicate)
1	5.95	2.47	2	2.92	9.9	2	58.855	167.43	2	9.45	0.35	2	171.78	24.04	2	10.44	7.78	2	305.39	39.6	2	346.98	25.81	2		Two-way ANOVA	Ordinary						Number of families	1
2	2.49	1.41	2	1.59	5.3	2	91.19	8.49	2	11.69	4.6	2	418.19	55.86	2	22.86	2.47	2	155.54	7.42	2	242.5	14.85	2		Alpha	0.05						Number of comparisons per family	28
3				4.53	7.78	2	65.24	0	2	3.69	1.41	2	290.87	26.52	2	5.47	8.84	2	146.64	35.36	2	154.86	13.44	2									Alpha	0.05
4										48.17	16.26	2	865.32	40.66	2	13.59	3.89	2	126.21	3.89	2	214.8	0	2		Source of Variation	% of total variation	P value	P value summary	Significant?
5										4.46	4.24	2				154.71	30.41	2	112.17	15.56	2	133.86	14.14	2		Row Factor	4.205	0.6373	ns	No			Tukey's multiple comparisons test	Mean Diff.	95.00% CI of diff.	Below threshold?	Summary	Adjusted P Value		Test details	Mean 1	Mean 2	Mean Diff.	SE of diff.	N1	N2	q	DF
6																61.39	7.78	2				17.39	76.37	2		Column Factor	42.21	<0.0001	****	Yes
7																49.14	15.91	2				48.81	4.6	2									WT Uninfected vs. KO Uninfected	17.79	-283.1 to 318.7	No	ns	>0.9999		WT Uninfected vs. KO Uninfected	-8.233	-26.02	17.79	95.88	4	6	0.2624	61
8																						50.72	2.83	2		ANOVA table	SS (Type III)	DF	MS	F (DFn, DFd)	P value		WT Uninfected vs. WT 6 hpi	-187.4	-475.9 to 101.1	No	ns	0.4652		WT Uninfected vs. WT 6 hpi	-8.233	179.2	-187.4	91.92	4	8	2.884	61
																										Row Factor	111429	7	15918	F (7, 61) = 0.7421	P=0.6373		WT Uninfected vs. KO 6 hpi	15.16	-266.4 to 296.7	No	ns	>0.9999		WT Uninfected vs. KO 6 hpi	-8.233	-23.39	15.16	89.7	4	10	0.239	61
																										Column Factor	1118466	7	159781	F (7, 61) = 7.449	P<0.0001		WT Uninfected vs. WT 24 hpi	-403.4	-691.9 to -114.9	Yes	**	0.0011		WT Uninfected vs. WT 24 hpi	-8.233	395.2	-403.4	91.92	4	8	6.207	61
																										Residual	1308512	61	21451				WT Uninfected vs. KO 24 hpi	-39.24	-315.4 to 236.9	No	ns	0.9998		WT Uninfected vs. KO 24 hpi	-8.233	31.01	-39.24	87.98	4	14	0.6308	61
																																	WT Uninfected vs. WT 48 hpi	-138.5	-420.1 to 143.0	No	ns	0.7803		WT Uninfected vs. WT 48 hpi	-8.233	130.3	-138.5	89.7	4	10	2.184	61
																										Data summary							WT Uninfected vs. KO 48 hpi	-159.5	-435.6 to 116.6	No	ns	0.6141		WT Uninfected vs. KO 48 hpi	-8.233	151.2	-159.5	87.98	4	16	2.564	61
																										Number of columns (Column Factor)	8						KO Uninfected vs. WT 6 hpi	-205.2	-456.4 to 45.99	No	ns	0.1895		KO Uninfected vs. WT 6 hpi	-26.02	179.2	-205.2	80.03	6	8	3.626	61
																										Number of rows (Row Factor)	8						KO Uninfected vs. KO 6 hpi	-2.631	-245.8 to 240.5	No	ns	>0.9999		KO Uninfected vs. KO 6 hpi	-26.02	-23.39	-2.631	77.48	6	10	0.04802	61
																										Number of values	76						KO Uninfected vs. WT 24 hpi	-421.2	-672.4 to -170.0	Yes	****	<0.0001		KO Uninfected vs. WT 24 hpi	-26.02	395.2	-421.2	80.03	6	8	7.443	61
																																	KO Uninfected vs. KO 24 hpi	-57.03	-293.9 to 179.9	No	ns	0.9947		KO Uninfected vs. KO 24 hpi	-26.02	31.01	-57.03	75.48	6	14	1.069	61
																																	KO Uninfected vs. WT 48 hpi	-156.3	-399.5 to 86.84	No	ns	0.4789		KO Uninfected vs. WT 48 hpi	-26.02	130.3	-156.3	77.48	6	10	2.853	61
																																	KO Uninfected vs. KO 48 hpi	-177.3	-414.1 to 59.63	No	ns	0.2853		KO Uninfected vs. KO 48 hpi	-26.02	151.2	-177.3	75.48	6	16	3.321	61
																																	WT 6 hpi vs. KO 6 hpi	202.6	-18.48 to 423.6	No	ns	0.0956		WT 6 hpi vs. KO 6 hpi	179.2	-23.39	202.6	70.43	8	10	4.067	61
																																	WT 6 hpi vs. WT 24 hpi	-216	-445.8 to 13.82	No	ns	0.0802		WT 6 hpi vs. WT 24 hpi	179.2	395.2	-216	73.23	8	8	4.172	61
																																	WT 6 hpi vs. KO 24 hpi	148.2	-65.94 to 362.3	No	ns	0.3828		WT 6 hpi vs. KO 24 hpi	179.2	31.01	148.2	68.22	8	14	3.071	61
																																	WT 6 hpi vs. WT 48 hpi	48.87	-172.2 to 269.9	No	ns	0.9969		WT 6 hpi vs. WT 48 hpi	179.2	130.3	48.87	70.43	8	10	0.9813	61
																																	WT 6 hpi vs. KO 48 hpi	27.94	-186.2 to 242.0	No	ns	>0.9999		WT 6 hpi vs. KO 48 hpi	179.2	151.2	27.94	68.22	8	16	0.5792	61
																																	KO 6 hpi vs. WT 24 hpi	-418.6	-639.6 to -197.5	Yes	****	<0.0001		KO 6 hpi vs. WT 24 hpi	-23.39	395.2	-418.6	70.43	10	8	8.405	61
																																	KO 6 hpi vs. KO 24 hpi	-54.4	-252.5 to 143.7	No	ns	0.9883		KO 6 hpi vs. KO 24 hpi	-23.39	31.01	-54.4	63.12	10	14	1.219	61
																																	KO 6 hpi vs. WT 48 hpi	-153.7	-359.3 to 51.87	No	ns	0.2863		KO 6 hpi vs. WT 48 hpi	-23.39	130.3	-153.7	65.5	10	10	3.319	61
																																	KO 6 hpi vs. KO 48 hpi	-174.6	-372.7 to 23.46	No	ns	0.1229		KO 6 hpi vs. KO 48 hpi	-23.39	151.2	-174.6	63.12	10	16	3.913	61
																																	WT 24 hpi vs. KO 24 hpi	364.2	150.1 to 578.3	Yes	****	<0.0001		WT 24 hpi vs. KO 24 hpi	395.2	31.01	364.2	68.22	8	14	7.549	61
																																	WT 24 hpi vs. WT 48 hpi	264.9	43.83 to 485.9	Yes	**	0.0086		WT 24 hpi vs. WT 48 hpi	395.2	130.3	264.9	70.43	8	10	5.319	61
																																	WT 24 hpi vs. KO 48 hpi	244	29.84 to 458.1	Yes	*	0.0149		WT 24 hpi vs. KO 48 hpi	395.2	151.2	244	68.22	8	16	5.057	61
																																	KO 24 hpi vs. WT 48 hpi	-99.3	-297.4 to 98.79	No	ns	0.764		KO 24 hpi vs. WT 48 hpi	31.01	130.3	-99.3	63.12	14	10	2.225	61
																																	KO 24 hpi vs. KO 48 hpi	-120.2	-294.0 to 53.51	No	ns	0.3828		KO 24 hpi vs. KO 48 hpi	31.01	151.2	-120.2	55.36	14	16	3.071	61
																																	WT 48 hpi vs. KO 48 hpi	-20.93	-219.0 to 177.2	No	ns	>0.9999		WT 48 hpi vs. KO 48 hpi	130.3	151.2	-20.93	63.12	10	16	0.469	61
Figure 5D	RANTES							*P = 0.0101						****P < 0.0001
	WT Uninfected (n=2)			KO Uninfected (n=3)			WT 6 hpi (n=4)			KO 6 hpi (n=5)			WT 24 hpi (n=4)			KO 24 hpi (n=7)			WT 48 hpi (n=4)			KO 48 hpi (n=8)				Table Analyzed	Figure 5D - RANTES						Compare column means (main column effect)
Mouse number	Mean	SD	n (replicate)	Mean	SD	n (replicate)	Mean	SD	n (replicate)	Mean	SD	n (replicate)	Mean	SD	n (replicate)	Mean	SD	n (replicate)	Mean	SD	n (replicate)	Mean	SD	n (replicate)
1	98.85	6.36	2	119.33	1.06	2	259.48	202.44	2	166.11	12.37	2	476.41	12.73	2	129.43	4.24	2	171.67	3.54	2	188.8	2.83	2		Two-way ANOVA	Ordinary						Number of families	1
2	180.49	0.71	2	115.05	10.96	2	460.61	1.41	2	134.55	10.61	2	1099.99	55.86	2	106.89	0.35	2	200.08	5.66	2	134.09	5.66	2		Alpha	0.05						Number of comparisons per family	28
3				81.37	14.85	2	358.14	7.78	2	150.14	0.71	2	910.91	25.1	2	71.06	3.54	2	277.11	0.71	2	441.7	28.28	2									Alpha	0.05
4							326.6	0	2	184.44	14.14	2	474.15	16.97	2	71.06	0.71	2	248.3	11.31	2	102.76	0	2		Source of Variation	% of total variation	P value	P value summary	Significant?
5										115.29	0	2				137.09	1.06	2				105.68	1.41	2		Row Factor	6.171	0.0202	*	Yes			Tukey's multiple comparisons test	Mean Diff.	95.00% CI of diff.	Below threshold?	Summary	Adjusted P Value		Test details	Mean 1	Mean 2	Mean Diff.	SE of diff.	N1	N2	q	DF
6																102.03	0.35	2				50.04	19.8	2		Column Factor	67.27	<0.0001	****	Yes
7																153.09	11.67	2				54.75	1.06	2									WT Uninfected vs. KO Uninfected	53.91	-174.2 to 282.0	No	ns	0.9952		WT Uninfected vs. KO Uninfected	108.1	54.17	53.91	72.59	4	6	1.05	59
8																						110.98	2.12	2		ANOVA table	SS (Type III)	DF	MS	F (DFn, DFd)	P value		WT Uninfected vs. WT 6 hpi	-218	-437.0 to 1.032	No	ns	0.0519		WT Uninfected vs. WT 6 hpi	108.1	326.1	-218	69.71	4	8	4.423	59
																										Row Factor	225185	7	32169	F (7, 59) = 2.616	P=0.0202		WT Uninfected vs. KO 6 hpi	-19.84	-233.4 to 193.7	No	ns	>0.9999		WT Uninfected vs. KO 6 hpi	108.1	127.9	-19.84	67.97	4	10	0.4127	59
																										Column Factor	2454909	7	350701	F (7, 59) = 28.52	P<0.0001		WT Uninfected vs. WT 24 hpi	-607.2	-826.2 to -388.1	Yes	****	<0.0001		WT Uninfected vs. WT 24 hpi	108.1	715.2	-607.2	69.71	4	8	12.32	59
																										Residual	725472	59	12296				WT Uninfected vs. KO 24 hpi	3.354	-206.1 to 212.8	No	ns	>0.9999		WT Uninfected vs. KO 24 hpi	108.1	104.7	3.354	66.67	4	14	0.07115	59
																																	WT Uninfected vs. WT 48 hpi	-75.3	-294.9 to 144.3	No	ns	0.959		WT Uninfected vs. WT 48 hpi	108.1	183.4	-75.3	69.88	4	8	1.524	59
																										Data summary							WT Uninfected vs. KO 48 hpi	-40.53	-250.0 to 169.0	No	ns	0.9986		WT Uninfected vs. KO 48 hpi	108.1	148.6	-40.53	66.67	4	16	0.8597	59
																										Number of columns (Column Factor)	8						KO Uninfected vs. WT 6 hpi	-271.9	-462.7 to -81.08	Yes	***	0.0009		KO Uninfected vs. WT 6 hpi	54.17	326.1	-271.9	60.73	6	8	6.332	59
																										Number of rows (Row Factor)	8						KO Uninfected vs. KO 6 hpi	-73.74	-258.3 to 110.8	No	ns	0.9111		KO Uninfected vs. KO 6 hpi	54.17	127.9	-73.74	58.73	6	10	1.776	59
																										Number of values	74						KO Uninfected vs. WT 24 hpi	-661.1	-851.9 to -470.2	Yes	****	<0.0001		KO Uninfected vs. WT 24 hpi	54.17	715.2	-661.1	60.73	6	8	15.39	59
																																	KO Uninfected vs. KO 24 hpi	-50.55	-230.3 to 129.2	No	ns	0.9865		KO Uninfected vs. KO 24 hpi	54.17	104.7	-50.55	57.21	6	14	1.25	59
																																	KO Uninfected vs. WT 48 hpi	-129.2	-320.6 to 62.24	No	ns	0.4142		KO Uninfected vs. WT 48 hpi	54.17	183.4	-129.2	60.93	6	8	2.999	59
																																	KO Uninfected vs. KO 48 hpi	-94.43	-274.2 to 85.35	No	ns	0.718		KO Uninfected vs. KO 48 hpi	54.17	148.6	-94.43	57.21	6	16	2.334	59
																																	WT 6 hpi vs. KO 6 hpi	198.2	30.56 to 365.8	Yes	*	0.0101		WT 6 hpi vs. KO 6 hpi	326.1	127.9	198.2	53.34	8	10	5.254	59
																																	WT 6 hpi vs. WT 24 hpi	-389.2	-563.4 to -214.9	Yes	****	<0.0001		WT 6 hpi vs. WT 24 hpi	326.1	715.2	-389.2	55.44	8	8	9.926	59
																																	WT 6 hpi vs. KO 24 hpi	221.4	59.01 to 383.7	Yes	**	0.0017		WT 6 hpi vs. KO 24 hpi	326.1	104.7	221.4	51.67	8	14	6.059	59
																																	WT 6 hpi vs. WT 48 hpi	142.7	-36.77 to 322.2	No	ns	0.2165		WT 6 hpi vs. WT 48 hpi	326.1	183.4	142.7	57.12	8	8	3.533	59
																																	WT 6 hpi vs. KO 48 hpi	177.5	15.13 to 339.8	Yes	*	0.0227		WT 6 hpi vs. KO 48 hpi	326.1	148.6	177.5	51.67	8	16	4.858	59
																																	KO 6 hpi vs. WT 24 hpi	-587.3	-754.9 to -419.7	Yes	****	<0.0001		KO 6 hpi vs. WT 24 hpi	127.9	715.2	-587.3	53.34	10	8	15.57	59
																																	KO 6 hpi vs. KO 24 hpi	23.19	-127.0 to 173.3	No	ns	0.9997		KO 6 hpi vs. KO 24 hpi	127.9	104.7	23.19	47.79	10	14	0.6863	59
																																	KO 6 hpi vs. WT 48 hpi	-55.46	-222.6 to 111.7	No	ns	0.9657		KO 6 hpi vs. WT 48 hpi	127.9	183.4	-55.46	53.2	10	8	1.474	59
																																	KO 6 hpi vs. KO 48 hpi	-20.69	-170.8 to 129.5	No	ns	0.9999		KO 6 hpi vs. KO 48 hpi	127.9	148.6	-20.69	47.79	10	16	0.6123	59
																																	WT 24 hpi vs. KO 24 hpi	610.5	448.2 to 772.9	Yes	****	<0.0001		WT 24 hpi vs. KO 24 hpi	715.2	104.7	610.5	51.67	8	14	16.71	59
																																	WT 24 hpi vs. WT 48 hpi	531.9	352.4 to 711.3	Yes	****	<0.0001		WT 24 hpi vs. WT 48 hpi	715.2	183.4	531.9	57.12	8	8	13.17	59
																																	WT 24 hpi vs. KO 48 hpi	566.6	404.3 to 729.0	Yes	****	<0.0001		WT 24 hpi vs. KO 48 hpi	715.2	148.6	566.6	51.67	8	16	15.51	59
																																	KO 24 hpi vs. WT 48 hpi	-78.65	-240.6 to 83.25	No	ns	0.7901		KO 24 hpi vs. WT 48 hpi	104.7	183.4	-78.65	51.52	14	8	2.159	59
																																	KO 24 hpi vs. KO 48 hpi	-43.88	-175.6 to 87.81	No	ns	0.9649		KO 24 hpi vs. KO 48 hpi	104.7	148.6	-43.88	41.91	14	16	1.481	59
																																	WT 48 hpi vs. KO 48 hpi	34.77	-127.1 to 196.7	No	ns	0.9974		WT 48 hpi vs. KO 48 hpi	183.4	148.6	34.77	51.52	8	16	0.9543	59
Figure 5E	MCP-1							****P < 0.0001						****P < 0.0001
	WT Uninfected (n=2)			KO Uninfected (n=3)			WT 6 hpi (n=4)			KO 6 hpi (n=5)			WT 24 hpi (n=4)			KO 24 hpi (n=7)			WT 48 hpi (n=5)			KO 48 hpi (n=8)				Table Analyzed	Figure 5E - MCP-1						Compare column means (main column effect)
Mouse number	Mean	SD	n (replicate)	Mean	SD	n (replicate)	Mean	SD	n (replicate)	Mean	SD	n (replicate)	Mean	SD	n (replicate)	Mean	SD	n (replicate)	Mean	SD	n (replicate)	Mean	SD	n (replicate)
1	403.87	4.6	2	331.83	0.71	2	3279.97	506.59	2	350.02	5.66	2	4389.33	30.05	2	594.74	4.24	2	1267.91	8.84	2	757.03	2.83	2		Two-way ANOVA	Ordinary						Number of families	1
2	406.57	1.41	2	395.7	7.07	2	3652.25	30.76	2	392.95	4.6	2	11310.1	30.05	2	688.61	2.47	2	865.25	15.2	2	533.94	0	2		Alpha	0.05						Number of comparisons per family	28
3				97.54	0.71	2	7412.98	43.13	2	279.68	3.54	2	8466.58	33.59	2	453.32	4.95	2	1987.03	8.49	2	611.37	1.41	2									Alpha	0.05
4							1595.86	0	2	455.82	5.3	2	11929.2	47.02	2	322.49	1.06	2	718.71	4.6	2	910.65	1.06	2		Source of Variation	% of total variation	P value	P value summary	Significant?
5										1105.4	0.35	2				1463.25	12.02	2	905.85	0	2	506.46	0	2		Row Factor	1.713	0.4737	ns	No			Tukey's multiple comparisons test	Mean Diff.	95.00% CI of diff.	Below threshold?	Summary	Adjusted P Value		Test details	Mean 1	Mean 2	Mean Diff.	SE of diff.	N1	N2	q	DF
6																1185.65	8.13	2				265.6	3.54	2		Column Factor	77.17	<0.0001	****	Yes
7																755.23	8.84	2				376.17	2.47	2									WT Uninfected vs. KO Uninfected	363.7	-2291 to 3019	No	ns	0.9999		WT Uninfected vs. KO Uninfected	679.2	315.5	363.7	845.9	4	6	0.6081	61
8																						448.29	2.83	2		ANOVA table	SS (Type III)	DF	MS	F (DFn, DFd)	P value		WT Uninfected vs. WT 6 hpi	-3340	-5885 to -794.5	Yes	**	0.0028		WT Uninfected vs. WT 6 hpi	679.2	4019	-3340	810.9	4	8	5.824	61
																										Row Factor	11132211	7	1590316	F (7, 61) = 0.9525	P=0.4737		WT Uninfected vs. KO 6 hpi	188.1	-2296 to 2672	No	ns	>0.9999		WT Uninfected vs. KO 6 hpi	679.2	491.1	188.1	791.4	4	10	0.3362	61
																										Column Factor	501573779	7	71653397	F (7, 61) = 42.92	P<0.0001		WT Uninfected vs. WT 24 hpi	-8378	-10923 to -5833	Yes	****	<0.0001		WT Uninfected vs. WT 24 hpi	679.2	9057	-8378	810.9	4	8	14.61	61
																										Residual	101843002	61	1669557				WT Uninfected vs. KO 24 hpi	-86.55	-2522 to 2349	No	ns	>0.9999		WT Uninfected vs. KO 24 hpi	679.2	765.8	-86.55	776.1	4	14	0.1577	61
																																	WT Uninfected vs. WT 48 hpi	-444	-2928 to 2040	No	ns	0.9992		WT Uninfected vs. WT 48 hpi	679.2	1123	-444	791.4	4	10	0.7935	61
																										Data summary							WT Uninfected vs. KO 48 hpi	128	-2308 to 2564	No	ns	>0.9999		WT Uninfected vs. KO 48 hpi	679.2	551.2	128	776.1	4	16	0.2333	61
																										Number of columns (Column Factor)	8						KO Uninfected vs. WT 6 hpi	-3703	-5919 to -1487	Yes	****	<0.0001		KO Uninfected vs. WT 6 hpi	315.5	4019	-3703	706.1	6	8	7.417	61
																										Number of rows (Row Factor)	8						KO Uninfected vs. KO 6 hpi	-175.6	-2321 to 1970	No	ns	>0.9999		KO Uninfected vs. KO 6 hpi	315.5	491.1	-175.6	683.6	6	10	0.3632	61
																										Number of values	76						KO Uninfected vs. WT 24 hpi	-8742	-10958 to -6526	Yes	****	<0.0001		KO Uninfected vs. WT 24 hpi	315.5	9057	-8742	706.1	6	8	17.51	61
																																	KO Uninfected vs. KO 24 hpi	-450.3	-2540 to 1640	No	ns	0.9973		KO Uninfected vs. KO 24 hpi	315.5	765.8	-450.3	665.9	6	14	0.9563	61
																																	KO Uninfected vs. WT 48 hpi	-807.7	-2953 to 1338	No	ns	0.9341		KO Uninfected vs. WT 48 hpi	315.5	1123	-807.7	683.6	6	10	1.671	61
																																	KO Uninfected vs. KO 48 hpi	-235.7	-2326 to 1854	No	ns	>0.9999		KO Uninfected vs. KO 48 hpi	315.5	551.2	-235.7	665.9	6	16	0.5005	61
																																	WT 6 hpi vs. KO 6 hpi	3528	1578 to 5478	Yes	****	<0.0001		WT 6 hpi vs. KO 6 hpi	4019	491.1	3528	621.4	8	10	8.029	61
																																	WT 6 hpi vs. WT 24 hpi	-5039	-7066 to -3011	Yes	****	<0.0001		WT 6 hpi vs. WT 24 hpi	4019	9057	-5039	646.1	8	8	11.03	61
																																	WT 6 hpi vs. KO 24 hpi	3253	1364 to 5142	Yes	****	<0.0001		WT 6 hpi vs. KO 24 hpi	4019	765.8	3253	601.9	8	14	7.644	61
																																	WT 6 hpi vs. WT 48 hpi	2895	945.4 to 4846	Yes	***	0.0004		WT 6 hpi vs. WT 48 hpi	4019	1123	2895	621.4	8	10	6.59	61
																																	WT 6 hpi vs. KO 48 hpi	3468	1579 to 5356	Yes	****	<0.0001		WT 6 hpi vs. KO 48 hpi	4019	551.2	3468	601.9	8	16	8.148	61
																																	KO 6 hpi vs. WT 24 hpi	-8566	-10516 to -6616	Yes	****	<0.0001		KO 6 hpi vs. WT 24 hpi	491.1	9057	-8566	621.4	10	8	19.5	61
																																	KO 6 hpi vs. KO 24 hpi	-274.7	-2022 to 1473	No	ns	0.9997		KO 6 hpi vs. KO 24 hpi	491.1	765.8	-274.7	556.8	10	14	0.6977	61
																																	KO 6 hpi vs. WT 48 hpi	-632.2	-2446 to 1181	No	ns	0.9557		KO 6 hpi vs. WT 48 hpi	491.1	1123	-632.2	577.9	10	10	1.547	61
																																	KO 6 hpi vs. KO 48 hpi	-60.12	-1808 to 1687	No	ns	>0.9999		KO 6 hpi vs. KO 48 hpi	491.1	551.2	-60.12	556.8	10	16	0.1527	61
																																	WT 24 hpi vs. KO 24 hpi	8291	6403 to 10180	Yes	****	<0.0001		WT 24 hpi vs. KO 24 hpi	9057	765.8	8291	601.9	8	14	19.48	61
																																	WT 24 hpi vs. WT 48 hpi	7934	5984 to 9884	Yes	****	<0.0001		WT 24 hpi vs. WT 48 hpi	9057	1123	7934	621.4	8	10	18.06	61
																																	WT 24 hpi vs. KO 48 hpi	8506	6617 to 10395	Yes	****	<0.0001		WT 24 hpi vs. KO 48 hpi	9057	551.2	8506	601.9	8	16	19.99	61
																																	KO 24 hpi vs. WT 48 hpi	-357.5	-2105 to 1390	No	ns	0.9981		KO 24 hpi vs. WT 48 hpi	765.8	1123	-357.5	556.8	14	10	0.9079	61
																																	KO 24 hpi vs. KO 48 hpi	214.6	-1318 to 1747	No	ns	0.9998		KO 24 hpi vs. KO 48 hpi	765.8	551.2	214.6	488.4	14	16	0.6214	61
																																	WT 48 hpi vs. KO 48 hpi	572.1	-1176 to 2320	No	ns	0.9684		WT 48 hpi vs. KO 48 hpi	1123	551.2	572.1	556.8	10	16	1.453	61
Figure 5F	KC (CXCL1)													****P < 0.0001						****P < 0.0001
	WT Uninfected (n=2)			KO Uninfected (n=3)			WT 6 hpi (n=4)			KO 6 hpi (n=5)			WT 24 hpi (n=4)			KO 24 hpi (n=7)			WT 48 hpi (n=5)			KO 48 hpi (n=8)				Table Analyzed	Figure 5F- KC (CXCL1)						Compare column means (main column effect)
Mouse number	Mean	SD	n (replicate)	Mean	SD	n (replicate)	Mean	SD	n (replicate)	Mean	SD	n (replicate)	Mean	SD	n (replicate)	Mean	SD	n (replicate)	Mean	SD	n (replicate)	Mean	SD	n (replicate)
1	76.3	11.67	2	102.28	10.61	2	57.67	21.01	2	178.97	17.32	2	328.28	13.44	2	124.98	22.63	2	1199.46	73.54	2	252.76	2.47	2		Two-way ANOVA	Ordinary						Number of families	1
2	72.57	2.83	2	90.42	13.79	2	127.29	0.35	2	152.44	30.41	2	592.48	58.69	2	170.47	24.04	2	513.02	53.03	2	277.49	25.81	2		Alpha	0.05						Number of comparisons per family	28
3				80.82	11.67	2	258.82	6.01	2	118.65	3.18	2	623.46	39.24	2	87.55	11.67	2	646.49	3.54	2	132.66	4.95	2									Alpha	0.05
4							80.98	0	2	131.44	20.51	2	898.8	169.35	2	92.64	1.77	2	547.33	44.55	2	336.19	30.41	2		Source of Variation	% of total variation	P value	P value summary	Significant?
5										132.97	2.83	2				450.27	80.26	2	493.48	38.89	2	131.9	8.84	2		Row Factor	1.413	0.8776	ns	No			Tukey's multiple comparisons test	Mean Diff.	95.00% CI of diff.	Below threshold?	Summary	Adjusted P Value		Test details	Mean 1	Mean 2	Mean Diff.	SE of diff.	N1	N2	q	DF
6																203.97	10.61	2				45.45	12.37	2		Column Factor	65.14	<0.0001	****	Yes
7																222.58	47.73	2				50.54	1.77	2									WT Uninfected vs. KO Uninfected	-23.19	-338.0 to 291.6	No	ns	>0.9999		WT Uninfected vs. KO Uninfected	38.53	61.72	-23.19	100.3	4	6	0.327	61
8																						77.43	3.54	2		ANOVA table	SS (Type III)	DF	MS	F (DFn, DFd)	P value		WT Uninfected vs. WT 6 hpi	-57.39	-359.2 to 244.4	No	ns	0.9988		WT Uninfected vs. WT 6 hpi	38.53	95.91	-57.39	96.16	4	8	0.844	61
																										Row Factor	71184	7	10169	F (7, 61) = 0.4332	P=0.8776		WT Uninfected vs. KO 6 hpi	-70.69	-365.2 to 223.8	No	ns	0.9948		WT Uninfected vs. KO 6 hpi	38.53	109.2	-70.69	93.84	4	10	1.065	61
																										Column Factor	3281802	7	468829	F (7, 61) = 19.97	P<0.0001		WT Uninfected vs. WT 24 hpi	-537	-838.7 to -235.2	Yes	****	<0.0001		WT Uninfected vs. WT 24 hpi	38.53	575.5	-537	96.16	4	8	7.897	61
																										Residual	1432075	61	23477				WT Uninfected vs. KO 24 hpi	-142.5	-431.3 to 146.4	No	ns	0.7784		WT Uninfected vs. KO 24 hpi	38.53	181	-142.5	92.04	4	14	2.189	61
																																	WT Uninfected vs. WT 48 hpi	-607.8	-902.3 to -313.2	Yes	****	<0.0001		WT Uninfected vs. WT 48 hpi	38.53	646.3	-607.8	93.84	4	10	9.159	61
																										Data summary							WT Uninfected vs. KO 48 hpi	-124.5	-413.4 to 164.3	No	ns	0.8743		WT Uninfected vs. KO 48 hpi	38.53	163.1	-124.5	92.04	4	16	1.913	61
																										Number of columns (Column Factor)	8						KO Uninfected vs. WT 6 hpi	-34.19	-297.0 to 228.6	No	ns	>0.9999		KO Uninfected vs. WT 6 hpi	61.72	95.91	-34.19	83.73	6	8	0.5776	61
																										Number of rows (Row Factor)	8						KO Uninfected vs. KO 6 hpi	-47.5	-301.9 to 206.9	No	ns	0.9989		KO Uninfected vs. KO 6 hpi	61.72	109.2	-47.5	81.06	6	10	0.8287	61
																										Number of values	76						KO Uninfected vs. WT 24 hpi	-513.8	-776.5 to -251.0	Yes	****	<0.0001		KO Uninfected vs. WT 24 hpi	61.72	575.5	-513.8	83.73	6	8	8.678	61
																																	KO Uninfected vs. KO 24 hpi	-119.3	-367.1 to 128.6	No	ns	0.7989		KO Uninfected vs. KO 24 hpi	61.72	181	-119.3	78.96	6	14	2.136	61
																																	KO Uninfected vs. WT 48 hpi	-584.6	-839.0 to -330.2	Yes	****	<0.0001		KO Uninfected vs. WT 48 hpi	61.72	646.3	-584.6	81.06	6	10	10.2	61
																																	KO Uninfected vs. KO 48 hpi	-101.3	-349.2 to 146.5	No	ns	0.9015		KO Uninfected vs. KO 48 hpi	61.72	163.1	-101.3	78.96	6	16	1.815	61
																																	WT 6 hpi vs. KO 6 hpi	-13.3	-244.6 to 217.9	No	ns	>0.9999		WT 6 hpi vs. KO 6 hpi	95.91	109.2	-13.3	73.68	8	10	0.2554	61
																																	WT 6 hpi vs. WT 24 hpi	-479.6	-720.0 to -239.1	Yes	****	<0.0001		WT 6 hpi vs. WT 24 hpi	95.91	575.5	-479.6	76.61	8	8	8.853	61
																																	WT 6 hpi vs. KO 24 hpi	-85.06	-309.1 to 138.9	No	ns	0.9312		WT 6 hpi vs. KO 24 hpi	95.91	181	-85.06	71.37	8	14	1.686	61
																																	WT 6 hpi vs. WT 48 hpi	-550.4	-781.6 to -319.1	Yes	****	<0.0001		WT 6 hpi vs. WT 48 hpi	95.91	646.3	-550.4	73.68	8	10	10.56	61
																																	WT 6 hpi vs. KO 48 hpi	-67.14	-291.1 to 156.9	No	ns	0.9806		WT 6 hpi vs. KO 48 hpi	95.91	163.1	-67.14	71.37	8	16	1.33	61
																																	KO 6 hpi vs. WT 24 hpi	-466.3	-697.5 to -235.0	Yes	****	<0.0001		KO 6 hpi vs. WT 24 hpi	109.2	575.5	-466.3	73.68	10	8	8.949	61
																																	KO 6 hpi vs. KO 24 hpi	-71.76	-279.0 to 135.5	No	ns	0.9572		KO 6 hpi vs. KO 24 hpi	109.2	181	-71.76	66.03	10	14	1.537	61
																																	KO 6 hpi vs. WT 48 hpi	-537.1	-752.1 to -322.0	Yes	****	<0.0001		KO 6 hpi vs. WT 48 hpi	109.2	646.3	-537.1	68.52	10	10	11.08	61
																																	KO 6 hpi vs. KO 48 hpi	-53.83	-261.1 to 153.4	No	ns	0.9916		KO 6 hpi vs. KO 48 hpi	109.2	163.1	-53.83	66.03	10	16	1.153	61
																																	WT 24 hpi vs. KO 24 hpi	394.5	170.5 to 618.5	Yes	****	<0.0001		WT 24 hpi vs. KO 24 hpi	575.5	181	394.5	71.37	8	14	7.817	61
																																	WT 24 hpi vs. WT 48 hpi	-70.8	-302.1 to 160.4	No	ns	0.9782		WT 24 hpi vs. WT 48 hpi	575.5	646.3	-70.8	73.68	8	10	1.359	61
																																	WT 24 hpi vs. KO 48 hpi	412.4	188.4 to 636.4	Yes	****	<0.0001		WT 24 hpi vs. KO 48 hpi	575.5	163.1	412.4	71.37	8	16	8.172	61
																																	KO 24 hpi vs. WT 48 hpi	-465.3	-672.5 to -258.1	Yes	****	<0.0001		KO 24 hpi vs. WT 48 hpi	181	646.3	-465.3	66.03	14	10	9.966	61
																																	KO 24 hpi vs. KO 48 hpi	17.92	-163.8 to 199.7	No	ns	>0.9999		KO 24 hpi vs. KO 48 hpi	181	163.1	17.92	57.91	14	16	0.4377	61
																																	WT 48 hpi vs. KO 48 hpi	483.2	276.0 to 690.5	Yes	****	<0.0001		WT 48 hpi vs. KO 48 hpi	646.3	163.1	483.2	66.03	10	16	10.35	61

## Sheet: Figure 6
Figure 6A	EMCV Titer
WT
	Titer (PFU/mL)
vRNA (ng)	1	2	3	Mean	Stdev	n (replicates)
10	50000000	90000000		70000000	2.82843e+07	2
1	160000000	150000000		155000000	7.07107e+06	2
0.1	250000000	270000000		260000000	1.41421e+07	2
Adam9 KO
	Titer (PFU/mL)
vRNA (ng)	1	2	3	Mean	Stdev	n (replicates)
10	10000000	25000000		17500000	1.06066e+07	2
1	2250000	1250000		1750000	707107	2
0.1	245000	350000	250000	282000	59231.2	3
Figure 6B	EMCV vRNA IFN-B
	Condition	Result	Dilution	Conc (pg/ml)	Mean Conc (pg/mL)	Stdev	n (replicates)		Table Analyzed	EMCV vRNA IFN-B					Compare cell means with others in its row and its column
WT	WT+EMCV vRNA 10ng	2497.13	2	4994.26	5000.55	8.89257	2
		2503.42	2	5006.84					Two-way ANOVA	Ordinary					Number of families	6
	WT+EMCV vRNA 1ng	742.821	2	1485.64	1562.93	109.303	2		Alpha	0.05					Number of comparisons per row family	1
		820.11	2	1640.22											Number of comparisons per column family	6
	WT+EMCV vRNA 0.1 ng	243.474	2	486.948	468.537	26.0371	2		Source of Variation	% of total variation	P value	P value summary	Significant?		Alpha	0.05
		225.063	2	450.126					Interaction	35.5	<0.0001	****	Yes
	WT Lipo Ctrl	3.2495	2	6.499	6.1355	0.514067	2		Row Factor	35.96	<0.0001	****	Yes		Tukey's multiple comparisons test	Mean Diff.	95.00% CI of diff.	Below threshold?	Summary	Adjusted P Value
		2.886	2	5.772					Column Factor	28.5	<0.0001	****	Yes
Adam9 KO	KO+EMCV vRNA 10ng	12.66	2	25.32	24.397	1.30532	2								10
		11.737	2	23.474					ANOVA table	SS	DF	MS	F (DFn, DFd)	P value	WT vs. Adam9 KO	7281	6334 to 8229	Yes	****	<0.0001
	KO+EMCV vRNA 1ng	5.476	2	10.952	11.041	0.125865	2		Interaction	15184828	3	5061609	F (3, 8) = 3185	P<0.0001
		5.565	2	11.13					Row Factor	15383415	3	5127805	F (3, 8) = 3227	P<0.0001	1
	KO+EMCV vRNA 0.1 ng	5.987	2	11.974	13.887	2.70539	2		Column Factor	12192360	1	12192360	F (1, 8) = 7672	P<0.0001	WT vs. Adam9 KO	2311	1363 to 3258	Yes	***	0.0005
		7.9	2	15.8					Residual	12713	8	1589
	KO Lipo Ctrl	2.6345	2	5.269	5.3185	0.0700036	2								0.1
		2.684	2	5.368					Difference between column means						WT vs. Adam9 KO	571.2	-376.2 to 1519	No	ns	0.2019
	Values listed are the average of 2 technical replicates for each sample/condition.								Mean of WT	1760
									Mean of Adam9 KO	13.66					Lipo
									Difference between means	1746					WT vs. Adam9 KO	-55.76	-1003 to 891.7	No	ns	0.8954
									SE of difference	19.93
									95% CI of difference	1700 to 1792					WT
															10 vs. 1	5082	3767 to 6398	Yes	****	<0.0001
									Data summary						10 vs. 0.1	6800	5484 to 8116	Yes	****	<0.0001
									Number of columns (Column Factor)	2					10 vs. Lipo	7450	6134 to 8765	Yes	****	<0.0001
									Number of rows (Row Factor)	4					1 vs. 0.1	1717	401.8 to 3033	Yes	*	0.0131
									Number of values	16					1 vs. Lipo	2367	1051 to 3683	Yes	**	0.0019
															0.1 vs. Lipo	649.7	-666.0 to 1965	No	ns	0.4391
															Adam9 KO
															10 vs. 1	111.6	-1204 to 1427	No	ns	0.9924
															10 vs. 0.1	89.75	-1226 to 1405	No	ns	0.996
															10 vs. Lipo	112.5	-1203 to 1428	No	ns	0.9923
															1 vs. 0.1	-21.85	-1338 to 1294	No	ns	>0.9999
															1 vs. Lipo	0.87	-1315 to 1317	No	ns	>0.9999
															0.1 vs. Lipo	22.72	-1293 to 1338	No	ns	>0.9999
Figure 6C	EMCV vRNA IL-6
	Condition	Result	Dilution	Conc (pg/ml)	Mean Conc (pg/mL)	Stdev	n (replicates)		Table Analyzed	EMCV vRNA IL-6
WT	WT+EMCV vRNA 10ng	7645.7	2	15291.4	15126.8	232.812	2								Test details	Mean 1	Mean 2	Mean Diff.	SE of diff.	N1	N2	q	DF
		7481.07	2	14962.1					Two-way ANOVA	Ordinary
	WT+EMCV vRNA 1ng	1664.04	2	3328.08	4962.09	2310.85	2		Alpha	0.05					10
		3298.05	2	6596.11											WT vs. Adam9 KO	7563	282.1	7281	410.9	2	2	25.06	8
	WT+EMCV vRNA 0.1 ng	755.85	2	1511.7	1527.13	21.8241	2		Source of Variation	% of total variation	P value	P value summary	Significant?
		771.282	2	1542.56					Interaction	34.83	<0.0001	****	Yes		1
	WT Lipo Ctrl	113.164	2	226.328	227.725	1.97566	2		Row Factor	36.92	<0.0001	****	Yes		WT vs. Adam9 KO	2481	170.5	2311	410.9	2	2	7.953	8
		114.561	2	229.122					Column Factor	26.83	<0.0001	****	Yes
Adam9 KO	KO+EMCV vRNA 10ng	281.219	2	562.438	564.178	2.46073	2								0.1
		282.959	2	565.918					ANOVA table	SS	DF	MS	F (DFn, DFd)	P value	WT vs. Adam9 KO	763.6	192.3	571.2	410.9	2	2	1.966	8
	KO+EMCV vRNA 1ng	174.549	2	349.098	340.976	11.4862	2		Interaction	33145856	3	11048619	F (3, 8) = 65.45	P<0.0001
		166.427	2	332.854					Row Factor	35140482	3	11713494	F (3, 8) = 69.39	P<0.0001	Lipo
	KO+EMCV vRNA 0.1 ng	221.733	2	443.466	384.678	83.1388	2		Column Factor	25539510	1	25539510	F (1, 8) = 151.3	P<0.0001	WT vs. Adam9 KO	113.9	169.6	-55.76	410.9	2	2	0.1919	8
		162.945	2	325.89					Residual	1350442	8	168805
	KO Lipo Ctrl	168.052	2	336.104	339.236	4.42932	2								WT
		171.184	2	342.368					Difference between column means						10 vs. 1	7563	2481	5082	410.9	2	2	17.49	8
	Values listed are the average of 2 technical replicates for each condition.								Mean of WT	2730					10 vs. 0.1	7563	763.6	6800	410.9	2	2	23.41	8
									Mean of Adam9 KO	203.6					10 vs. Lipo	7563	113.9	7450	410.9	2	2	25.64	8
									Difference between means	2527					1 vs. 0.1	2481	763.6	1717	410.9	2	2	5.912	8
									SE of difference	205.4					1 vs. Lipo	2481	113.9	2367	410.9	2	2	8.148	8
									95% CI of difference	2053 to 3001					0.1 vs. Lipo	763.6	113.9	649.7	410.9	2	2	2.236	8
									Data summary						Adam9 KO
									Number of columns (Column Factor)	2					10 vs. 1	282.1	170.5	111.6	410.9	2	2	0.3841	8
									Number of rows (Row Factor)	4					10 vs. 0.1	282.1	192.3	89.75	410.9	2	2	0.3089	8
									Number of values	16					10 vs. Lipo	282.1	169.6	112.5	410.9	2	2	0.3871	8
															1 vs. 0.1	170.5	192.3	-21.85	410.9	2	2	0.07521	8
															1 vs. Lipo	170.5	169.6	0.87	410.9	2	2	0.002995	8
															0.1 vs. Lipo	192.3	169.6	22.72	410.9	2	2	0.07821	8
Figure 6E	RABV-Le RNA Ifnb1 mRNA
Condition	Target gene Ct (Ifnb1)	Reference gene Ct (Gapdh)	ΔCt	Mean ΔCt	ΔΔCt (ΔCt - mean ΔCt or control)	Fold induction (2-ΔΔCt)	Mean Fold Change
WT mock	30.6596	18.379	12.2806	12.7549	-0.474327	1.38927	1.07501
	30.1015	17.6893	12.4122		-0.342746	1.26817
	30.7689	17.1969	13.572		0.817073	0.567592
Adam9 KO mock	32.2944	18.389	13.9054	14.4477	1.15053	0.450461	0.324429
	32.5173	17.5112	15.006		2.25113	0.21006
	32.4122	17.9804	14.4318		1.67685	0.312766
WT+RABVLE RNA	20.5972	17.1998	3.39738	3.66265	-9.35753	655.99	550.879
	20.532	16.6749	3.85706		-8.89784	477
	20.582	16.8484	3.73352		-9.02139	519.648
Adam9 KO+RABVLE RNA	19.5635	17.4456	2.11789	2.24154	-10.637	1592.43	1470.66
	19.5381	17.0672	2.47093		-10.284	1246.77
	19.5941	17.4583	2.13581		-10.6191	1572.77
Figure 6F	VSV vRNA IFN-B
	Condition	Result	Dilution	Conc (pg/ml)	Mean Conc (pg/mL)	Stdev	n (replicates)
WT	WT+VSV vRNA 1ng	929.16	2	1858.32	1851.28	9.95465	2
		922.121	2	1844.24
Adam9 KO	Adam9 KO+VSV vRNA 1ng	1369.45	2	2738.9	2957.1	308.586	2
		1587.65	2	3175.3
	Values listed are the average of 2 technical replicates for each condition.
Figure 6G	ADAM9 Rescue IFN-B
	Condition	Result	Dilution	Conc (pg/ml)	Mean Conc (pg/mL)	Stdev	n (replicates)
WT	WT+EMCV vRNA 1ng	1137.52	2	2275.05	2118.09	221.972	2		Table Analyzed	Rescue IFN-B					Compare cell means with others in its row and its column
		980.566	2	1961.13
	WT+EMCV vRNA 10ng	1722.78	2	3445.55	3561.68	164.235	2		Two-way ANOVA	Ordinary					Number of families	5
		1838.91	2	3677.82					Alpha	0.05					Number of comparisons per row family	3
Adam9 KO	KO+EMCV vRNA 1ng	37.604	2	75.208	76.406	1.69423	2								Number of comparisons per column family	1
		38.802	2	77.604					Source of Variation	% of total variation	P value	P value summary	Significant?		Alpha	0.05
	KO+EMCV vRNA 10ng	48.31	2	96.62	92.451	5.89586	2		Interaction	11.39	<0.0001	****	Yes
		44.141	2	88.282					Row Factor	20.23	<0.0001	****	Yes		Tukey's multiple comparisons test	Mean Diff.	95.00% CI of diff.	Below threshold?	Summary	Adjusted P Value
KO Rescued with Lenti-ADAM9	Rescue+EMCV vRNA 1ng	392.76	2	785.52	771.956	19.1824	2		Column Factor	68.03	<0.0001	****	Yes
		379.196	2	758.392											1
	Rescue+EMCV vRNA 10ng	1509.74	2	3019.48	3058.68	55.4386	2		ANOVA table	SS	DF	MS	F (DFn, DFd)	P value	WT vs. Adam9 KO	2042	1688 to 2395	Yes	****	<0.0001
		1548.94	2	3097.88					Interaction	2634922	2	1317461	F (2, 6) = 99.15	P<0.0001	WT vs. KO rescued with lenti-ADAM9	1346	992.5 to 1700	Yes	****	<0.0001
	Values listed are the average of 2 technical replicates for each condition.								Row Factor	4678419	1	4678419	F (1, 6) = 352.1	P<0.0001	Adam9 KO vs. KO rescued with lenti-ADAM9	-695.6	-1049 to -341.9	Yes	**	0.0023
									Column Factor	15732718	2	7866359	F (2, 6) = 592.0	P<0.0001
									Residual	79724	6	13287			10
															WT vs. Adam9 KO	3469	3116 to 3823	Yes	****	<0.0001		q	DF
									Difference between row means						WT vs. KO rescued with lenti-ADAM9	503	149.3 to 856.7	Yes	*	0.0113
									Mean of 10	2238					Adam9 KO vs. KO rescued with lenti-ADAM9	-2966	-3320 to -2613	Yes	****	<0.0001
									Mean of 1	988.8												25.05	6
									Difference between means	1249					WT							16.52	6
									SE of difference	66.55					1 vs. 10	-1444	-1726 to -1162	Yes	****	<0.0001		8.533	6
									95% CI of difference	1086 to 1412
															Adam9 KO
									Data summary						1 vs. 10	-16.05	-298.1 to 266.0	No	ns	0.8939		42.56	6
									Number of columns (Column Factor)	3												6.171	6
									Number of rows (Row Factor)	2					KO rescued with lenti-ADAM9							36.39	6
									Number of values	12					1 vs. 10	-2287	-2569 to -2005	Yes	****	<0.0001
																						17.71	6
															Test details	Mean 1	Mean 2	Mean Diff.	SE of diff.	N1	N2
															1							0.1969	6
															WT vs. Adam9 KO	2118	76.41	2042	115.3	2	2
															WT vs. KO rescued with lenti-ADAM9	2118	772	1346	115.3	2	2
															Adam9 KO vs. KO rescued with lenti-ADAM9	76.41	772	-695.6	115.3	2	2	28.06	6
															10
															WT vs. Adam9 KO	3562	92.45	3469	115.3	2	2
															WT vs. KO rescued with lenti-ADAM9	3562	3059	503	115.3	2	2
															Adam9 KO vs. KO rescued with lenti-ADAM9	92.45	3059	-2966	115.3	2	2
															WT
															1 vs. 10	2118	3562	-1444	115.3	2	2
															Adam9 KO
															1 vs. 10	76.41	92.45	-16.05	115.3	2	2
															KO rescued with lenti-ADAM9
															1 vs. 10	772	3059	-2287	115.3	2	2

## Sheet: Figure 7
Figure 7A	IFNB1 mRNA
		si-C			si-ADAM9					Table Analyzed	Data 3
	Mock	1.07	0.87	1.08	2.2	2.81	1.89
	EMCV-RNA	596.76	523.18	545.54	142.7	144.35	135.51			Column B	si-C
										vs.	vs.
										Column A	si-ADAM9
	Experimental condition	Target gene Ct (IFNB1)	Reference gene Ct (GAPDH)	ΔCt	Mean ΔCt	ΔΔCt (ΔCt - mean ΔCt or control)	Fold induction (2-ΔΔCt)	Mean Fold Change		Unpaired t test
	si-C Mock	33.2621	19.0696	14.1924	14.2911	-0.0986474	1.07077	1.00512		P value	<0.0001
		33.5285	19.0288	14.4998		0.20872	0.865304			P value summary	****
		33.4084	19.2274	14.181		-0.110073	1.07928			Significantly different (P < 0.05)?	Yes
	si-ADAM9 Mock	32.1801	19.0277	13.1524	13.1077	-1.13871	2.20184	2.30137		One- or two-tailed P value?	Two-tailed
		31.9724	19.1707	12.8017		-1.4894	2.80771			t, df	t=29.33, df=4
		32.5801	19.2109	13.3692		-0.921862	1.89456
	si-C EMCV-RNA	25.0182	19.9481	5.07005	5.17649	-9.22101	596.763	555.162		How big is the difference?
		25.0772	19.8174	5.25989		-9.03118	523.184			Mean of column A	2.3
		25.0433	19.8437	5.19952		-9.09154	545.54			Mean of column B	140.9
	si-ADAM9 EMCV-RNA	26.3568	19.2225	7.13422	7.15354	-7.15684	142.7	140.855		Difference between means (B - A) ± SEM	138.6 ± 4.724
		26.3348	19.2171	7.11764		-7.17343	144.35			95% confidence interval	125.4 to 151.7
		26.3851	19.1764	7.20876		-7.08231	135.515			R squared (eta squared)	0.9954
										F test to compare variances
										F, DFn, Dfd	100.8, 2, 2
										P value	0.0196
										P value summary	*
										Significantly different (P < 0.05)?	Yes
										Data analyzed
										Sample size, column A	3
										Sample size, column B	3
Figure 7B	IL6 mRNA
		si-C			si-ADAM9					Table Analyzed	Data 2
	Mock	1.06	0.99	0.95	1.06	1.21	1.39
	EMCV-RNA	3.27	2.95	2.64	1.78	1.81	1.7			Column B	si-ADAM9
										vs.	vs.
										Column A	si-C
	Experimental condition	Target gene Ct (IL6)	Reference gene Ct (GAPDH)	ΔCt	Mean ΔCt	ΔΔCt (ΔCt - mean ΔCt or control)	Fold induction (2-ΔΔCt)	Mean Fold Change
	si-C Mock	30.3111	19.0696	11.2415	11.3322	-0.0907399	1.06492	1.00117		Unpaired t test
		30.3735	19.0288	11.3448		0.0125108	0.991366			P value	0.003
		30.6378	19.2274	11.4105		0.0782291	0.94722			P value summary	**
	si-ADAM9 Mock	30.2783	19.0277	11.2505	11.0547	-0.0817145	1.05827	1.21975		Significantly different (P < 0.05)?	Yes
		30.2284	19.1707	11.0577		-0.274577	1.20964			One- or two-tailed P value?	Two-tailed
		30.0667	19.2109	10.8558		-0.476473	1.39134			t, df	t=6.439, df=4
	si-C EMCV-RNA	29.5693	19.9481	9.62119	9.77539	-1.71105	3.27398	2.95364
		29.5881	19.8174	9.77079		-1.56145	2.9515			How big is the difference?
		29.7779	19.8437	9.93419		-1.39805	2.63545			Mean of column A	2.953
	si-ADAM9 EMCV-RNA	29.72	19.2225	10.4975	10.5129	-0.834779	1.78358	1.76518		Mean of column B	1.763
		29.6939	19.2171	10.4767		-0.855511	1.8094			Difference between means (B - A) ± SEM	-1.190 ± 0.1848
		29.7409	19.1764	10.5645		-0.767691	1.70254			95% confidence interval	-1.703 to -0.6769
										R squared (eta squared)	0.912
										F test to compare variances
										F, DFn, Dfd	30.69, 2, 2
										P value	0.0631
										P value summary	ns
										Significantly different (P < 0.05)?	No
										Data analyzed
										Sample size, column A	3
										Sample size, column B	3
Figure 7C	IFNB1 mRNA
		ADAM9+/+			ADAM9-/-					Table Analyzed	Flag-RIG-I		Table Analyzed	Flag-MDA5
	Mock	1.07	0.9	1.03	1.28	1.03	1.17
	Flag-RIG-I	31.04	45.9	35.39	20.24	32.32	36.37			Column B	ADAM9-/-		Column B	ADAM9-/-
	Flag-MDA5	44.81	51.56	49.97	8.68	8.41	6.49			vs.	vs.		vs.	vs.
										Column A	ADAM9+/+		Column A	ADAM9+/+
	Experimental condition	Target gene Ct (IFNB1)	Reference gene Ct (GAPDH)	ΔCt	Mean ΔCt	ΔΔCt (ΔCt - mean ΔCt or control)	Fold induction (2-ΔΔCt)	Mean Fold Change		Unpaired t test			Unpaired t test
	ADAM9+/+ Mock	32.3169	17.399	14.918	15.0215	-0.103544	1.07441	1.00267		P value	0.2997		P value	<0.0001
		32.3701	17.2029	15.1672		0.145697	0.903943			P value summary	ns		P value summary	****
		32.2352	17.2558	14.9794		-0.0421535	1.02965			Significantly different (P < 0.05)?	No		Significantly different (P < 0.05)?	Yes
	ADAM9-/- Mock	31.1398	16.4772	14.6626	14.8086	-0.358884	1.28243	1.16352		One- or two-tailed P value?	Two-tailed		One- or two-tailed P value?	Two-tailed
		31.5024	16.5291	14.9733		-0.048209	1.03398			t, df	t=1.190, df=4		t, df	t=19.02, df=4
		31.3502	16.5603	14.7899		-0.231615	1.17415
	ADAM9+/+ Flag-RIG-I	27.0432	16.9779	10.0653	9.81419	-4.9562	31.043	37.4448		How big is the difference?			How big is the difference?
		26.812	17.3109	9.5011		-5.52041	45.8998			Mean of column A	37.44		Mean of column A	48.78
		27.0062	17.1301	9.87617		-5.14534	35.3918			Mean of column B	29.64		Mean of column B	7.86
	ADAM9-/- Flag-RIG-I	28.0438	17.3618	10.682	10.1754	-4.33949	20.245	29.6441		Difference between means (B - A) ± SEM	-7.800 ± 6.552		Difference between means (B - A) ± SEM	-40.92 ± 2.151
		27.6555	17.6483	10.0072		-5.01428	32.3183			95% confidence interval	-25.99 to 10.39		95% confidence interval	-46.89 to -34.95
		28.0305	18.1937	9.83688		-5.18463	36.3689			R squared (eta squared)	0.2616		R squared (eta squared)	0.9891
	ADAM9+/+ Flag-MDA5	26.4564	16.9206	9.5358	9.41589	-5.48571	44.8088	48.7792
		26.321	16.9875	9.33346		-5.68805	51.5555			F test to compare variances			F test to compare variances
		26.3998	17.0214	9.37842		-5.64309	49.9735			F, DFn, Dfd	1.206, 2, 2		F, DFn, Dfd	8.733, 2, 2
	ADAM9-/- Flag-MDA5	28.8854	16.9819	11.9034	12.0589	-3.11808	8.68231	7.85956		P value	0.9064		P value	0.2055
		28.8693	16.9192	11.9501		-3.07146	8.40623			P value summary	ns		P value summary	ns
		28.9586	16.6354	12.3233		-2.69825	6.49014			Significantly different (P < 0.05)?	No		Significantly different (P < 0.05)?	No
										Data analyzed			Data analyzed
										Sample size, column A	3		Sample size, column A	3
										Sample size, column B	3		Sample size, column B	3

## Sheet: Figure 8
Figure 8A
Figure 8B
Figure 8C
Figure 8D
Figure 8E
